# Supplementary material for: Distinctive facial features in idiopathic Moyamoya disease in Caucasians: a first systematic analysis
Source: PeerJ. 2018 Jun 27;6:e4740. doi: 10.7717/peerj.4740 (PMC6029584; doi:10.7717/peerj.4740)
Supplement: Data S15 [file peerj-06-4740-s016.xls]

## Sheet: Tabelle1
	Patients	Controls
Age	42.16	42.06
Median	41	41
Standard deviation	13.92	14.33
Male	9	11
Female	36	39

## Sheet: Tabelle2
Al Zein, Chams	1994-02-11
Arndt, Karin	1946-08-17
Asurmendi-Perez, Francsico	1981-09-01
Derday, Yvonne (Wakkas)	1976-08-14
Detmers, Elvie Susanne	1962-07-02
Deutenbach, Kirsten	1958-06-13
Driesen, B.	1996-01-09
Dymek, Monika	1991-05-25
Efing, Jenny	1997-07-31
Efing, Karin	1967-09-03
Ewert, Cezary	1964-04-19
Fischer, Justine	1979-04-04
Glamsch, Christina	1990-02-08
Gleba, Michael	1967-08-01
Gotzig,Gisela	1960-08-22
Gründel, Nicole	1974-05-07
Gründer, Ramona	1979-02-23
Hahner, Astrid	1963-07-08
Heckel, Gabi	1975-02-28
Heid-schmidt, Susanne	1966-04-28
Heinecker, Sandra	1976-06-30
Hillebrand, Herrmann	1954-08-11
Jelic, Zoran	1980-11-24
Kampfmann-Lotz, Doris	1964-11-14
Klecha, Sabrina	1991-02-02
Krampe, Jan	1986-11-21
Kunzmann, Marija	1977-08-06
Langela, Sarah	1987-04-01
Moczalla, Ulrike	1958-08-27
Müer, Sarah	1995-06-14
Ohlig Therese	1960-05-08
Ribeiro Vilela, Yvonne	1986-08-12
Schmitz, Christoph	1956-07-12
Schmitz, Ulrike	1970-05-12
Schöppner, Larissa	1988-03-14
Schreiber, Michaela	1983-02-09
Seil, Sandra	1972-03-03
Siebert, Christina	1989-12-23
Steden, Daniel	1966-07-27
Steinfuehrer, Margret	1952-12-07
Tharang, Ines	1965-06-26
Titz, Desiree	1980-12-29
Wagner, Rita	1959-11-21
Weinberger, Katharina	1988-04-03
Wirtz, Harald	1950-05-19
